# Supplementary material for: Comparative Functional and Phylogenomic Analyses of Host Association in the Remoras (Echeneidae), a Family of Hitchhiking Fishes
Source: Integr Org Biol. 2019 May 10;1(1):obz007. doi: 10.1093/iob/obz007 (PMC7671162; doi:10.1093/iob/obz007)
Supplement: Supplementary_Table_obz007 [file supplementary_table_obz007.zip]

Archive with 8 entries (8 files):
- Tables1.docx
- Tables2.docx
- Tables3.docx
- Tables4.docx
- Tables5.docx
- Tables6.docx
- Tables7.docx
- WholeDisk.mov
